# Supplementary material for: Abnormal Morphology and Synaptogenic Signaling in Astrocytes Following Prenatal Opioid Exposure
Source: Cells. 2024 May 14;13(10):837. doi: 10.3390/cells13100837 (PMC11119541; doi:10.3390/cells13100837)
Supplement: Supplementary file 1 [file cells-13-00837-s001.zip]

Archive with 2 entries (2 files):
- Figure S1 with legend.pdf
- Table S1.xlsx
